# Supplementary material for: Estimating risks of importation and local transmission of Zika virus infection
Source: PeerJ. 2016 Apr 5;4:e1904. doi: 10.7717/peerj.1904 (PMC4824915; doi:10.7717/peerj.1904)
Supplement: Supplemental Information 2 — Country-specific effective distance from Brazil is shown. [file peerj-04-1904-s002.csv]

China	7.243589278
Russia	8.018504842
Spain	4.120895417
Mexico	5.624972813
France	4.931825633
United Kingdom	4.526360525
Iran	9.922491765
Colombia	4.931825633
Turkey	6.318119994
Greece	9.051519848
Taiwan	8.302196232
Sweden	8.694844904
Argentina	3.022283128
South Africa	6.318119994
Saudi Arabia	9.299962152
Chile	4.526360525
New Zealand	8.570460219
South Korea	7.446530122
Papua New Guinea	12.35409878
Hong Kong	8.090887138
Bolivia	4.708682081
Venezuela	5.624972813
Peru	4.372209845
Kazakhstan	10.48660437
Portugal	3.427748236
Uzbekistan	12.09092102
Finland	9.051519848
Vanuatu	12.35409878
Bahamas	6.872729699
Algeria	8.608469916
Austria	7.847547044
Ecuador	8.172535322
United Arab Emirates	5.624972813
Costa Rica	7.47184793
Poland	8.0887091
Morocco	8.715442036
Tajikistan	12.09604229
Switzerland	6.318119994
Ireland	8.139677303
Romania	8.917988455
Greenland	13.14701049
Singapore	9.749115215
Myanmar	13.21538474
Netherlands	5.624972813
Nepal	11.62723986
Puerto Rico	7.30676818
Ukraine	9.387090236
Madagascar	11.1682676
Yemen	10.61563895
Dominican Republic	7.37420946
Kyrgyzstan	12.32038704
Cuba	7.094976443
Jamaica	7.497823416
Macau	11.55037698
Guam	10.4422624
Armenia	11.87666434
Mozambique	9.387090236
Honduras	8.139677303
Tunisia	9.262828942
El Salvador	7.669673673
Cape Verde	6.318119994
Belize	8.938184999
Czech Republic	9.698147013
Panama	4.372209845
Fiji	9.189499427
Denmark	8.470799504
Sudan	10.81630964
Guatemala	7.99991536
Serbia	8.96054807
Albania	9.693025748
Virgin Islands	8.090887138
Netherlands Antilles	6.318119994
Bangladesh	10.44858486
Aruba	8.090887138
Azerbaijan	10.70974792
Oman	9.922491765
Cyprus	9.979544354
Hungary	9.151603306
Malta	10.01660074
Cayman Islands	8.190970597
Kuwait	10.03679729
Isle of Man	10.14206328
Sri Lanka	10.81630964
Qatar	6.318119994
Croatia	9.387992085
Uruguay	3.610069793
Rwanda	12.04771776
Guernsey	10.41032727
Jersey	10.49036998
Israel	9.189499427
Syria	10.71094913
Laos	13.77500053
Ghana	9.525971664
Maldives	10.99743
Lithuania	10.48660437
Bahrain	10.01948121
Estonia	10.70974792
Turks and Caicos Islands	8.737514303
Namibia	9.239932591
Jordan	9.343650107
Reunion	11.05081695
Congo (Kinshasa)	8.259103338
Lebanon	11.22177475
Luxembourg	8.981625128
Latvia	9.898817708
Bulgaria	9.698147013
Belarus	10.70974792
Burundi	12.9053839
Nicaragua	8.610888297
Haiti	8.938184999
Benin	12.84257642
Iraq	11.06762407
Mali	10.08023742
Afghanistan	11.06762407
Botswana	10.65744197
Bermuda	9.055968035
Mayotte	12.84257642
Liberia	12.47188181
Mauritius	10.32096974
Guinea	12.84257642
Gambia	11.87666434
Trinidad and Tobago	9.189499427
Antigua and Barbuda	9.055968035
Guadeloupe	10.89666627
Niger	11.74396413
Iceland	9.749115215
Norfolk Island	12.47188181
Libya	12.16230708
Slovakia	11.18351716
Northern Mariana Islands	13.00244492
Zimbabwe	10.33854488
Barbados	6.318119994
Togo	12.84257642
Georgia	11.40289511
Moldova	10.99230873
Bhutan	14.24512682
Montenegro	12.09604229
Paraguay	4.526360525
South Sudan	13.97043372
Marshall Islands	10.4422624
Gibraltar	11.36583871
Malawi	11.5737327
Djibouti	13.01353422
Saint Lucia	9.525971664
Comoros	14.24770914
Macedonia	11.39777384
Slovenia	10.70974792
Equatorial Guinea	11.58626223
Grenada	10.02617019
Brunei	13.01353422
Congo (Brazzaville)	12.84257642
Western Sahara	13.67148193
Martinique	8.234410726
Saint Kitts and Nevis	9.749115215
British Virgin Islands	10.95570615
Saint Pierre and Miquelon	12.1740489
Kiribati	10.4422624
Guinea-Bissau	10.08023742
Eritrea	14.9539225
Turkmenistan	12.09604229
Mongolia	13.83560185
Korea	14.0626826
East Timor	13.45271107
Chad	12.84257642
Wallis and Futuna	13.90307149
Faroe Islands	13.84015767
Dominica	10.71931738
Saint Vincent and the Grenadines	10.02617019
Mauritania	12.84257642
Suriname	11.64885333
Palau	13.40791003
Bosnia and Herzegovina	11.40289511
Seychelles	12.09604229
Monaco	12.14942924
Tonga	13.20992431
Samoa	11.13540958
French Guiana	6.318119994
Sao Tome and Principe	9.387090236
Swaziland	12.26687988
Lesotho	12.26687988
Anguilla	11.64885333
Niue	14.51210264
Guyana	10.71931738
Falkland Islands	8.704414355
American Samoa	11.13540958
Tuvalu	13.90307149
Christmas Island	14.55132335
Cocos (Keeling) Islands	16.24447054
Montserrat	13.48995524
